# Supplementary material for: Cu14H12(PtBu3)6Cl2—The Expanse of Stryker’s Reagent
Source: Molecules. 2025 Dec 15;30(24):4779. doi: 10.3390/molecules30244779 (PMC12735477; doi:10.3390/molecules30244779)
Supplement: Supplementary file 1 [file molecules-30-04779-s001.zip]

Archive with 1 entries (1 files):
- molecules-4028172-supplementary.pdf
